# Supplementary material for: The Akt Inhibitor ISC-4 Synergizes with Cetuximab in 5-FU-Resistant Colon Cancer
Source: PLoS One. 2013 Mar 12;8(3):e59380. doi: 10.1371/journal.pone.0059380 (PMC3595267; doi:10.1371/journal.pone.0059380)
Supplement: Table S1 — Doses selected for approved antitumor agents in combination with ISC-4. EC12.5, EC25, and EC50 values were estimated from the literature and doses were employed in experiments described in Fig. 2. (XLSX) [file pone.0059380.s003.xlsx]

## Sheet: Sheet1
Supplemental Table S1
Therapy	EC12.5	EC25	EC50
Lapatinib	1.75 uM	3.5 uM	7 uM
Cisplatin	1.125 uM	2.25 uM	4.5 uM
Panitumumab	0.75 ug/mL	1.5 ug/mL	3 ug/mL
Cetuximab	0.25 ug/mL	0.5 ug/mL	1 ug/mL
Sorafenib	8 uM	16 uM	32 uM
Trastuzumab	62.5 ng/mL	125 ng/mL	250 ng/mL
Gefitinib	5.75 uM	11.5 uM	23 uM
Imatinib	1.25 uM	2.5 uM	5 uM
Vincristine	.035 nM	.07 nM	.14 nM
Pemetrexed	0.25 ug/mL	0.5 ug/mL	1 ug/mL
Doxorubicin	16.25 uM	32.5 uM	65 uM
Cladribine	25 nM	50 nM	100 nM
Docetaxel	2.5 uM	5 uM	10 uM
Paclitaxel	2.5 nM	5 nM	10 nM
Etoposide	1.25 uM	2.5 uM	5 uM
Oxaliplatin	75 nM	150 nM	300 nM
Irinotecan	3.38 uM	6.75 uM	13 uM
5-FU	4.5 uM	9 uM	18 uM
Gemcitabine	0.5 uM	1 uM	2 uM
