# Supplementary material for: The Akt Inhibitor ISC-4 Synergizes with Cetuximab in 5-FU-Resistant Colon Cancer
Source: PLoS One. 2013 Mar 12;8(3):e59380. doi: 10.1371/journal.pone.0059380 (PMC3595267; doi:10.1371/journal.pone.0059380)
Supplement: Table S2 — Summary of combinatorial effects of TIC10 with approved antitumor agents. Combinatorial activity were compared to monoagent activities by cell viability assays and determined to be uncooperative (−), cooperative (+), synergistic (*), or ambiguous (?). Combinations exhibited cooperative activity in at least one cell line are highlighted in yellow whereas the green highlight indicates synergy. (XLSX) [file pone.0059380.s004.xlsx]

## Sheet: Sheet1
Supplemental Table S2
Class	Therapy	SW480	RKO
Small molecules	Sorafenib	+	+
	Gefitinib	+	+
	Gemcitabine	-	+
	Cisplatin	+	-
	Bortezomib	?	+
	Imatinib	-	+
	Vincristine	-	-
	Pemetrexed	-	-
	Doxorubicin	-	?
	Cladribine	-	-
	Docetaxel	-	-
	Paclitaxel	-	-
	Etoposide	-	-
	Oxaliplatin	-	-
	Irinotecan	-	-
	5-FU	-	-
Antibodies	Lapatinib	-	-
	Cetuximab	-	*
	Panitumumab	-	-
	Trastuzumab	-	-
