# Supplementary material for: The Akt Inhibitor ISC-4 Synergizes with Cetuximab in 5-FU-Resistant Colon Cancer
Source: PLoS One. 2013 Mar 12;8(3):e59380. doi: 10.1371/journal.pone.0059380 (PMC3595267; doi:10.1371/journal.pone.0059380)
Supplement: Table S3 — Combination indices for the ISC-4 and cetuximab in wild-type KRAS human colon cancer cell lines. Combinatorial activity in RKO and HT-29 cell lines quantified in Figure 3A was assessed by the Chou-Talalay method. (XLSX) [file pone.0059380.s005.xlsx]

## Sheet: Sheet1
Supplemental Table S3
HT-29			Cetuximab (ug/mL)
			0.06	0.125	0.25	0.5	1	2	4
	ISC-4 (uM)	1	0.245	0.251	0.312	0.298	0.268	0.234	0.29
		2	0.566	0.569	0.652	0.557	0.517	0.522	0.492
		4	1.005	0.944	1.048	1.006	0.942	0.893	0.908
RKO		Cetuximab (ug/mL)	Cetuximab (ug/mL)
		0.06	0.06	0.125	0.25	0.5	1	2	4
	ISC-4 (uM)	1	0.235	0.265	0.265	0.37	0.31	0.294	0.258
		2	0.47	0.508	0.513	0.442	0.487	0.464	0.44
		4	0.639	0.668	0.667	0.64	0.634	0.607	0.646
