# Supplementary material for: The Akt Inhibitor ISC-4 Synergizes with Cetuximab in 5-FU-Resistant Colon Cancer
Source: PLoS One. 2013 Mar 12;8(3):e59380. doi: 10.1371/journal.pone.0059380 (PMC3595267; doi:10.1371/journal.pone.0059380)
Supplement: Table S4 — Serum chemistry profiles of mice receiving ISC-4 and cetuximab combination therapy. Athymic, female 8-week old nude mice received ISC-4 (3 mg/kg, i.p.), cetuximab (10 mg/kg, i.v.), or the combination (n≥5) twice a week for 2 weeks. Serum was collected 2 days following the last dose. (XLSX) [file pone.0059380.s006.xlsx]

## Sheet: Sheet1
Supplemental Table S4
Cohort	Na	K	Cl	T. Bil	Creatinine	BUN	Glucose	Alk. Phos	LDH	AST	ALT
	mmol/L	mmol/L	mmol/L	mg/dl	mg/dl	mg/dl	mg/dl	U/L	U/L	U/L	U/L
Control	151 ± 0	5.1 ± 0	106 ± 0	0.85 ± 0.21	0.1 ± 0	23 ± 0	303 ± 1	49 ± 1	1183 ± 116	253 ± 11	29 ± 0
ISC-4	155 ± 2	4.8 ± .1	107 ± 3	0.65 ± 0.07	0.1 ± 0	22 ± 1	309 ± 8	35 ± 10	1074 ± 531	221 ± 138	29 ± 2
Cetux	154 ± 2	5.8 ± .4	104 ± 5	0.733 ± 0.06	0.1 ± 0	21 ± 6	201 ± 48	56 ± 20	1183 ± 488	219 ± 22	27 ± 2
ISC-4 + Cetux	156 ± 0	6.5 ± 1	106 ± 1	0.95 ± 0.35	0.1 ± 0	29 ± 2	248 ± 19	53 ± 6	1240 ± 35	174 ± 28	21 ± 0
T. Bil, total bilirubin; BUN, blood urea nitrogen, Alk. Phos., alkaline phosphatase; LDH, lactate dehydrogenase; AST aspartate transaminase; ALT, alanine transaminase
